# Supplementary material for: Effects of Simulated Typhoon Stress on Ovarian Function in Wenchang Chickens: An Exploration Based on the Microbiota–Gut–Brain–Ovarian Axis
Source: Animals (Basel). 2026 Apr 17;16(8):1241. doi: 10.3390/ani16081241 (PMC13113654; doi:10.3390/ani16081241)
Supplement: Supplementary file 1 [file animals-16-01241-s001.zip]

Archive with 1 entries (1 files):
- animals-4185660-supplementary.pdf
